# Supplementary material for: Highly Stable InSe-FET Biosensor for Ultra-Sensitive Detection of Breast Cancer Biomarker CA125
Source: Biosensors (Basel). 2023 Jan 28;13(2):193. doi: 10.3390/bios13020193 (PMC9954013; doi:10.3390/bios13020193)
Supplement: Supplementary file 1 [file biosensors-13-00193-s001.zip]

Archive with 1 entries (1 files):
- biosensors-2097841-supplementary.pdf
